# Supplementary material for: Design, Implementation, and Adaptation of a Tutoring Program for the Competency Development of New Nurses in a Hospital Emergency Department
Source: Nurs Rep. 2024 Sep 14;14(3):2370–84. doi: 10.3390/nursrep14030176 (PMC11417872; doi:10.3390/nursrep14030176)
Supplement: Supplementary file 1 [file nursrep-14-00176-s001.zip]

Archive with 1 entries (1 files):
- nursrep-3137617-supplementary.pdf
